# Supplementary material for: Whole-exome sequencing and gene-based rare variant association tests suggest that PLA2G4E might be a risk gene for panic disorder
Source: Transl Psychiatry. 2018 Feb 2;8:41. doi: 10.1038/s41398-017-0088-0 (PMC5804028; doi:10.1038/s41398-017-0088-0)
Supplement: Supplementary file 1 — Supplementary Table 1 [file 41398_2017_88_MOESM1_ESM.xlsx]

## Sheet: Sheet1
Patient	Sex	Age	Diagnosis	Age at diagnosis	Main symptoms	Accompanying symptoms	treatment
I-12	female	77	Panic disorder	unkonwn	panic attacks and anticipatory anxiety without agpraphobia	none	sertraline benzodiazepines
II-1	female	55	Panic disorder	unkonwn	panic attacks and anticipatory anxiety without agpraphobia	none	sertraline benzodiazepines
II-6	female	49	Panic disorder	mid-30s	panic attacks and anticipatory anxiety without agpraphobia	mild incongruity of emotional responses, social withdrawal, and lethargy	sertraline
II-12	female	40	Panic disorder	37	panic attacks and anticipatory anxiety without agpraphobia	none	sertraline
III-3	female	27	Panic disorder	22	panic attacks and anticipatory anxiety without agpraphobia	mild incongruity of emotional responses, social withdrawal, and lethargy	sertraline benzodiazepines
III-4	female	20	Panic disorder	15	panic attacks and anticipatory anxiety without agpraphobia	mild incongruity of emotional responses, social withdrawal, and lethargy	unknown
Supplementary Table 1. Clinical information on the affected members in this family.
