# Supplementary material for: Whole-exome sequencing and gene-based rare variant association tests suggest that PLA2G4E might be a risk gene for panic disorder
Source: Transl Psychiatry. 2018 Feb 2;8:41. doi: 10.1038/s41398-017-0088-0 (PMC5804028; doi:10.1038/s41398-017-0088-0)
Supplement: Supplementary file 2 — Supplementary Table 2 [file 41398_2017_88_MOESM2_ESM.xlsx]

## Sheet: Sheet1
Supplementary Table 2. The numbers of samples in mutation screening and statistical analyses.
	Mutation screening	Targeted-sequencing and statistical analyses
Japanese PD cases	381	381
Japanese contorls	571	571
German PD cases	288	96
German contorls	288	96
