# Supplementary material for: Whole-exome sequencing and gene-based rare variant association tests suggest that PLA2G4E might be a risk gene for panic disorder
Source: Transl Psychiatry. 2018 Feb 2;8:41. doi: 10.1038/s41398-017-0088-0 (PMC5804028; doi:10.1038/s41398-017-0088-0)
Supplement: Supplementary file 3 — Supplementary Table 3 [file 41398_2017_88_MOESM3_ESM.xlsx]

## Sheet: Sheet1
Supplementary Table 3. Mean depth and coverage rate of WES
sample	total	mean	median	>5x	>10x	>15x
II-7 50bp	3112785481	61.77	58	98.5	95.8	92.3
I-3 50bp	3382394795	67.12	62	98.8	96.8	93.8
I-1 50bp	2673116614	53.05	50	98.8	96.3	92.5
II-6 50bp	3235619892	64.21	60	98.8	96.7	93.5
II-7 75bp	3676678742	72.96	67	98.5	96.3	93.4
I-3 75bp	4019414588	79.77	73	98.8	97.1	94.7
I-1 75bp	3141328017	62.34	57	98.5	96.4	93.2
II-6 75bp	3833365646	76.07	70	98.7	96.9	94.4
