# Supplementary material for: Whole-exome sequencing and gene-based rare variant association tests suggest that PLA2G4E might be a risk gene for panic disorder
Source: Transl Psychiatry. 2018 Feb 2;8:41. doi: 10.1038/s41398-017-0088-0 (PMC5804028; doi:10.1038/s41398-017-0088-0)
Supplement: Supplementary file 4 — Supplementary Table 4 [file 41398_2017_88_MOESM4_ESM.xlsx]

## Sheet: Sheet1
Supplementary Table 4. All primers used in amplicon sequencing
primer_number	Left Primer	Right Primer
ADRA1D_1	cggctatgccctgtgctc	CAGGCCACTGAGAGGATGA
ADRA1D_2	GCCACTCACTCAAGTACCCA	gccataggctcagggagaaca
ADRA1D_3	atcggtctctgctccctaca	CGCGGATCTTGTGCGAC
ADRA1D_4	TCTTCCTGGCAGCCTTCATC	CGCCATGGGCAGGTAGAAG
ADRA1D_5	GTGTCTACGGCCACCACT	ggtccTTAAATATCGGTCTCCCGTA
ATP8B4_1	ACTGAGCTGAACACCTAGACCT	gatttgtctaggaagaaagttaaaggaggt
ATP8B4_2	GGCCAATGAAGAAAGTTTTTGGTGA	tcttgcagccttaacaacaaagc
ATP8B4_3	CATTCCTACCTCTCCCACGTTT	ggttttagagctatttctgatcatgagcaa
ATP8B4_4	GTATCTTCATTATCTATTTCTGAGAAGCCACA	cccattaatttgaaattaaatgacacagtttgg
ATP8B4_5	TAAAAGAGAAAGCCACCAATCGTCA	actcaaagtattgccagtgtgctta
ATP8B4_6	TGGATTAGTAAGGATTTACTAAATTTGCAAATG	cttcctctgttatatgatgctacattgtgaat
ATP8B4_7	GTCTCCCAAGAAGATACTGAACAAGG	gctctgttgcctctttagtagtca
ATP8B4_8	AAATTGGATCTCACATTACTTTGTTGCATT	tttggctttgcatgtgctacac
ATP8B4_9	GGTGTACGTTGCAGGAAAGGTT	cttctgaagagaattttgggtgagtca
ATP8B4_10	CTACCACTGGTTGAGAAATTAGCATAATCT	acttaatggcccttgctcttaataaaagtt
ATP8B4_11	GTTGCAGATCATAAGCAGTTAAGAGC	gagttcaagttaaccttaaccacacttcta
ATP8B4_12	AATAAGAAAGCCAGCGACTGTTTTG	tgttctgaaattaatggagcatttctttctttt
ATP8B4_13	GGTCTTGGTGGAAATCAGGACA	cgcctgtttaaattcataatgccatttagt
ATP8B4_14	AAAAACAAAAACAAGGTTCACCACTCA	ttggaatgaggttttggttatttttgttgt
ATP8B4_15	AAAACTATCACAACCCTCAGCACATA	agctgttagtcagtattgatacacttgttt
ATP8B4_16	AGACCTAACCATAGGAGATGGCAA	ctgggagaatctaattttgatgtatgacgt
ATP8B4_17	ACATACTATCTTTCCTGTAAACACAAACCA	gtgcttattgtttctttgatggttcatga
ATP8B4_18	ATGGAAGGCATTTTGTTAGTTTGGTTT	cagaatctgtgagtgaaatccatagatgtt
ATP8B4_19	GGAGGCCTGAAGACAATAATTCATTAC	gccctcaaaactttcattaaaaatggactt
ATP8B4_20	TAGCACAAAAGAGATGATTATTGCAGTGA	agaattagtaggcatgctctgtatgc
ATP8B4_21	TATATATTGCCAAATGCTGAAACTGAGGA	cctcatttattgtttcctgttcttgtttga
ATP8B4_22	AGTAAAGAGCTATGAAGAAGAGTCATTTGTAA	gagtgacagtgttcctctttcctt
ATP8B4_23	AGGGCTGCTACTTAGAATTGTGTTTT	cccacctcagaaaacctggtta
ATP8B4_24	TTGTAAACCCATCAAGTTAAGGTGCT	ccttctccactgaaattacactctgtt
ATP8B4_25	TATAAGACAAGTAAACAGCAGCAGACACT	gaggtaaaatgatgctgttttaatcctcaa
ATP8B4_26	TAGCCCATCTCTGAGCTTCCAATA	tcagtcctacttgtaaccacagtgt
ATP8B4_27	GCAGAATTTCAGCTCCACCTGAA	atcatctcactttgggtctgtttctc
C10orf120_1	CTTGGCCTCTTTCTGACATGGA	AGAAACAAACTCCAGGTGTGAACA
C10orf120_2	GCTCTGTTACTGGTGGCTTCT	CCTGGCTAGTGTAGAATAACCCTTTATG
C10orf120_3	AGACAGAAATGAGGAGCGTGTAAAC	CCCCTGTGCTCTTGAGATTTTAATAGTC
C10orf120_4	GCACAGCTGACGGGAATAA	GAAAGGAAGACAACTATGACACCCATAA
C10orf120_5	GCATTAAGTCACCAGGGAATTCTGAT	TTGTGCTATTTGTGTACCCCTAGAAAAA
GANC_1	agaaacttgacgatgaagtactggtt	gcgaattgagagaaaagataaaggtcag
GANC_2	gacacaattttgcattgcagaataga	tgagtctcctgtctgatgatttccttaa
GANC_3	cacaaataattatcaagcatctgcatactcc	tcattcaggcccaataaatacagaaacaa
GANC_4	taattggtgcaaaattggccatca	gcgtgtctctaaaatacctcgct
GANC_5	acaaatcacatagggccatgtaaa	ccaggttatgttaaggtctttatgtgtca
GANC_6	attgaacaaaattctgtcagtcttgcc	gatcatttaacaagcacccttctgtagaa
GANC_7	tgttgcaatttgtaaactcagtttgct	cctgttttaggtgccagagatca
GANC_8	gtctagtcatctctctgcactcaga	ggctcagacagctcacaaatg
GANC_9	tatttgtgatggtaattgatgataatctttgtg	ctgcagtggttttgtttcttctttaagta
GANC_10	ggatgttgcaggttagaggga	tgatgacacatgggacattggatat
GANC_11	gccatggcagttgactcagtt	tctgtaattaaaaggttcagaaatgttggc
GANC_12	gtcttacataaaactgatgagacctcca	agccttcattaattgggacagaacat
GANC_13	cgtgtttatgtaaggtgcccatt	ctttttccacttctttcactctttcagg
GANC_14	catcaatgtaggagtgtcatgacca	gtcacacaagcccagtttaattctt
GANC_15	gggatgtctgtacaaatccaatca	gcatcagcacagtaacatcacattctat
GANC_16	acgcatgggttgatttgtgattttaatac	agggatttgtaaccagctttgatgaa
GANC_17	taatttccctgtgtgcatcatttatcc	ggtccctgaatggatgaagcttt
GANC_18	cctgggcaacaaagtgagat	gcactccagcctaggtgaca
GANC_19	tgggaggtctgtaacaccatgat	tgttcacaaacacatgatgaagaaatctc
GANC_20	ccaggtaagtggatattttgctgact	ccgaccaatagagcatgataggtaa
GANC_21	gaatactgcttccctgagcgt	cacactcaaaaggctatcactgtaaaga
GANC_22	gttgttaccctttaggagctgacat	ggatgctgaacggatagtgtga
GANC_23	gaactcacaaggctggagatgt	gggactaatcatctcactgcaga
GANC_24	tccacgtttctaaaacttcatggaa	ggcaaacagattgcagcaaaaatc
GFRA4_1	cccttcctgtggttcagctttt	cagacagctgggttttcactg
GFRA4_2	gaagggtgtgaaggtgacagt	actttgtcccctgtgctgag
GFRA4_3	ggagtagctggctgtgctat	cttttgcctcaagtctgcact
GFRA4_4	CTGCGCTCGCAGAAGTT	ggctgggtgaagtgtgcat
GFRA4_5	cccactccccctccact	GGGTGGGCCGATGACTT
GFRA4_6	ccctgagggcgaagtca	GCCCTCCTGCGCCTTTT
HDHD3_1	CCTCTAGCCGTCGGTCAA	gtgggacctgaggcagaa
HDHD3_2	cctgtctccagggtttgtttaag	GACTGGCAGTGATCTCCAACT
HDHD3_3	CCTGGTAATCGCAGAGGTAATTATCC	ACAGCTTCCCCAACTACGG
PLA2G4E_1	ccgagtcaggaaagtgaggttaaaa	gtcctgagtcccagagagga
PLA2G4E_2	cacggatccacctgaccatt	ctgagtcctctgtcctctcct
PLA2G4E_3	ggagtaaaatgcagacagggaaga	ctgaacctggattggttccactt
PLA2G4E_4	ggttatcatgaagccggagtct	ggtcaatgcaaccgtggtaac
PLA2G4E_5	gaaatgctcgttcccagaagcta	gggttctggtcagcagagatg
PLA2G4E_6	atttggctggcctcgtttag	ctagaattgaccaggagttctcctt
PLA2G4E_7	cctggactaggtggagtctgat	atgtatcctctggtccctcatctc
PLA2G4E_8	ggcatggtgctggaagga	gaggctgcaggcccaata
PLA2G4E_9	TAGCCATAGGGGAAATGCAA	GATGGTGGGGAGATTGTGTC
PLA2G4E_10	caggccagcctgttcgt	taagtcttctcccaagctttgct
PLA2G4E_11	GAAGCCGAGCACCTACCTC	ctatcagctgtgcctgtctctt
PLA2G4E_12	gtgcttttgcccaccaagaa	gtcttctcattctgcactgcct
PLA2G4E_13	ccctgtcattccgccagtt	agactgacccccgtcct
PLA2G4E_14	gagggaaagccggtgtca	gggaatcaaatgtcagtgtggg
PLA2G4E_15	acatccacatcttcctcctccat	gggactccacctctcatgac
PLA2G4E_16	ggcccatcttaggagaggct	cagggcaccaggtgtgtt
PLA2G4E_17	gcagcaggtgctgggaa	ccactcctcctaatgctcaaaca
PLA2G4E_18	ggtcctgcacctctgatggta	acagagtctataacaagtcatcctgct
PLA2G4E_19	ttgtacctccccaggctct	CTCTGCCTGCTTCCAAACC
PLA2G4E_20	CACACCTCCCCCAGTGT	gtctcaccctcttgtcctctct
