# Supplementary material for: Whole-exome sequencing and gene-based rare variant association tests suggest that PLA2G4E might be a risk gene for panic disorder
Source: Transl Psychiatry. 2018 Feb 2;8:41. doi: 10.1038/s41398-017-0088-0 (PMC5804028; doi:10.1038/s41398-017-0088-0)
Supplement: Supplementary file 5 — Supplementary Table 5 [file 41398_2017_88_MOESM5_ESM.xlsx]

## Sheet: Sheet1
Supplementary Table 5. Mean depth and coverage rate of amplicon sequencing
sample	total	mean	median	>=5x	>=10x	>=20x	>=40x
case_TKY_sample1	46739941	1580.01	911	88.1	87.9	87.5	86.9
case_TKY_sample10	90227699	3050.09	1724	88.2	88.1	87.6	87.4
case_TKY_sample11	47331814	1600.02	911	88.1	87.5	87.1	86.3
case_TKY_sample12	89123877	3012.77	1653	88.2	88.1	87.5	86.7
case_TKY_sample13	91785315	3102.74	1724	88.2	88.1	87.5	86.8
case_TKY_sample14	93705887	3167.67	1724	88.1	88.1	87.5	87.3
case_TKY_sample15	93721393	3168.19	1724	88.2	88.1	87.5	87.3
case_TKY_sample16	41798543	1412.97	801	88.1	88.1	87.4	86.7
case_TKY_sample17	66743973	2256.24	1127	88.1	88	87.5	86.6
case_TKY_sample18	93570058	3163.07	1799	88.1	88.1	87.5	87.1
case_TKY_sample19	32197066	1088.4	595	88.1	87.4	87	85.2
case_TKY_sample2	68502248	2315.67	1280	88.1	88.1	87.4	87
case_TKY_sample20	112230245	3793.87	1959	88.2	88.1	87.5	87.4
case_TKY_sample21	67621764	2285.91	1227	88.1	87.1	85.7	85.3
case_TKY_sample22	167077215	5647.94	3266	88.2	88.1	88.1	87.6
case_TKY_sample23	59898721	2024.84	1127	88.1	88.1	87.5	86.9
case_TKY_sample24	65409331	2211.12	1227	88.1	88.1	87.5	86.9
case_TKY_sample25	61687960	2085.32	1127	88.1	88.1	87.5	86.9
case_TKY_sample26	93027669	3144.74	1724	88.2	88.1	87.6	87.3
case_TKY_sample27	49685792	1679.6	911	88.2	87.5	87.4	86.3
case_TKY_sample28	46281429	1564.51	801	87.9	87.1	86.5	84.3
case_TKY_sample29	60269721	2037.38	1080	88.1	87.5	87.4	86.8
case_TKY_sample3	75581826	2554.99	1454	88.1	88.1	87.5	87.3
case_TKY_sample30	89720027	3032.93	1653	88.2	88.1	87.5	87.4
case_TKY_sample31	62687828	2119.12	1176	88.1	88.1	87.4	86.8
case_TKY_sample32	63758091	2155.3	1176	88.1	87.9	87.5	87
case_TKY_sample33	46362775	1567.26	873	88.9	88.4	88.1	87.6
case_TKY_sample34	67406379	2278.63	1394	88.9	88.9	88.9	88
case_TKY_sample35	57761980	1952.61	1127	88.9	88.9	88.2	87.8
case_TKY_sample36	32914272	1112.65	621	88.9	88.4	88	86.9
case_TKY_sample37	32600657	1102.04	648	87.7	87.4	86.5	84.1
case_TKY_sample38	66229785	2238.85	1227	88.9	88.9	88.9	88.1
case_TKY_sample39	63130097	2134.07	1227	88.9	88.9	88.9	88
case_TKY_sample4	86066588	2909.42	1584	88.1	87.9	87.5	86.9
case_TKY_sample40	68011001	2299.07	1394	88.5	88.2	88.1	87.8
case_TKY_sample41	56221155	1900.52	1080	88.8	88.2	88.2	87.7
case_TKY_sample42	65395015	2210.64	1280	88.9	88.3	88.1	87.8
case_TKY_sample43	47411346	1602.71	873	88.9	88.2	88.1	87.5
case_TKY_sample44	59658377	2016.71	1127	88.6	88.2	88.1	87.5
case_TKY_sample45	56213258	1900.25	1080	88.6	87.9	87.6	86.7
case_TKY_sample46	59222153	2001.97	1176	88.9	88.9	88.2	87.7
case_TKY_sample47	76120282	2573.2	1454	88.9	88.7	88.2	88.1
case_TKY_sample48	61412794	2076.02	1176	88.9	88.3	88.1	87.6
case_TKY_sample49	52333055	1769.08	1035	88.8	88.2	88.1	87.5
case_TKY_sample5	93043179	3145.26	1799	88.2	88.1	87.5	87.4
case_TKY_sample50	39387702	1331.48	801	88.5	88.2	88.1	87.2
case_TKY_sample51	70364689	2378.63	1336	88.8	88.2	88.2	88
case_TKY_sample52	60634893	2049.72	1080	88.7	87.8	87	86
case_TKY_sample53	74097401	2504.81	1454	88.9	88.2	87.4	86.2
case_TKY_sample54	67184792	2271.14	1280	88.3	88.2	88.1	87.8
case_TKY_sample55	54123799	1829.62	1035	88.6	88.3	88.1	87.6
case_TKY_sample56	59046888	1996.04	1176	88.6	88.1	88.1	87
case_TKY_sample57	59075832	1997.02	1176	88.9	88.6	88	87.6
case_TKY_sample58	67100096	2268.27	1336	88.9	88.9	88.9	88.4
case_TKY_sample59	61464655	2077.77	1176	88.9	88.7	88.2	87.7
case_TKY_sample6	86456597	2922.61	1653	88.1	88.1	87.5	87.3
case_TKY_sample60	55883862	1889.12	1080	88.9	88.9	88.3	87.7
case_TKY_sample61	68441660	2313.63	1336	88.4	88.1	87.5	86.4
case_TKY_sample62	83278687	2815.18	1653	88.9	88.9	88.3	88.1
case_TKY_sample63	70914970	2397.23	1394	88.8	88.2	88.2	87.9
case_TKY_sample64	85802911	2900.51	1724	88.9	88.9	88.9	88.7
case_TKY_sample65	66088737	2234.09	1227	88.2	88.2	88.1	87.8
case_TKY_sample66	84548044	2858.09	1584	88.9	88.7	88.2	88.1
case_TKY_sample67	75103631	2538.83	1394	88.9	88.8	88.5	87.7
case_TKY_sample68	79381113	2683.43	1584	88.9	88.9	88.9	88
case_TKY_sample69	56323332	1903.97	1080	88.2	87.7	87	86
case_TKY_sample7	73857243	2496.7	1394	88.2	88.1	87.5	87.4
case_TKY_sample70	79715577	2694.73	1454	88.9	88.9	88.9	88.4
case_TKY_sample71	80839363	2732.72	1584	88.9	88.9	88.9	88.2
case_TKY_sample72	38446558	1299.66	705	88.2	88.1	88	85.8
case_TKY_sample73	72578570	2453.47	1394	88.9	88.9	88.3	87.9
case_TKY_sample74	69860378	2361.58	1336	88.9	88.8	88.2	88.1
case_TKY_sample75	54105768	1829.01	1035	88.9	88.9	88.2	86.9
case_TKY_sample76	62001714	2095.93	1176	88.9	88.9	88.8	87.5
case_TKY_sample77	47569446	1608.05	873	88	87.5	86.6	85.4
case_TKY_sample78	64484418	2179.85	1227	88.9	88.9	88.8	87.3
case_TKY_sample79	51778619	1750.34	992	88.9	88.9	88.8	87.2
case_TKY_sample8	75220627	2542.78	1336	88.2	87.5	87.5	87
case_TKY_sample80	64695627	2186.99	1227	88.9	88.9	88.8	88.1
case_TKY_sample81	58835249	1988.89	1127	88.9	88.9	88.4	87.5
case_TKY_sample82	74903925	2532.08	1454	88.9	88.9	88.9	88
case_TKY_sample83	62557191	2114.7	1227	88.9	88.9	88.7	87.2
case_TKY_sample84	49765435	1682.29	950	88.9	88.3	87.8	86.9
case_TKY_sample85	59651607	2016.48	1176	88.9	88.6	88.1	87.3
case_TKY_sample86	50552661	1708.9	992	88.9	88.9	87.8	87.2
case_TKY_sample87	74048943	2503.18	1394	88.9	88.8	88.2	87.8
case_TKY_sample88	99885452	3376.56	1336	88.9	88.9	88.9	88.4
case_TKY_sample89	132592267	4482.19	1799	88.9	88.9	88.6	87.8
case_TKY_sample9	47027371	1589.73	873	88.1	88.1	87.2	86.4
case_TKY_sample90	77674828	2625.75	1336	88.9	88.8	88.6	87.6
case_TKY_sample91	62067934	2098.17	911	88.9	88.2	87.9	86.9
case_TKY_sample92	69951037	2364.65	1035	88.9	88.9	88	87
case_TKY_sample93	39035686	1319.58	621	88.8	88.4	87.6	85.6
case_TKY_sample94	71989914	2433.57	1035	88.8	88.7	87.8	87.2
case_TKY_sample95	79073615	2673.03	1127	88.9	88.6	87.9	87.7
case_TKY_sample96	77467329	2618.73	1280	88.9	88.9	88.9	87.9
case_WRZ_sample1	77271726	2612.12	1394	85.7	85.7	85	85
case_WRZ_sample10	87127396	2945.28	950	85.7	85.7	85.7	85
case_WRZ_sample11	46044956	1556.52	502	86.2	86.2	85.7	84.2
case_WRZ_sample12	81219220	2745.56	992	87.2	86.8	85.7	85.7
case_WRZ_sample13	79681055	2693.57	1724	87.2	86.1	85.7	85.7
case_WRZ_sample14	78324391	2647.7	1653	87.1	86.4	85.7	85.4
case_WRZ_sample15	79879430	2700.27	836	86.2	85.7	85.6	85
case_WRZ_sample16	91463583	3091.87	1454	86.9	86.2	85.7	85.7
case_WRZ_sample17	71697305	2423.68	1454	85.7	85.7	85.7	85
case_WRZ_sample18	51860509	1753.11	1080	85.7	85.7	85.7	85
case_WRZ_sample19	49372182	1668.99	406	86.1	85.7	85.6	84.8
case_WRZ_sample2	74705963	2525.39	736	86.7	85.7	85.7	85
case_WRZ_sample20	54220499	1832.89	502	86.6	85.7	85.7	84.7
case_WRZ_sample21	87218678	2948.37	1394	85.7	85.7	85.7	85.3
case_WRZ_sample22	76044485	2570.63	1127	87.1	86.2	85.7	85.4
case_WRZ_sample23	69918074	2363.53	1035	86.7	86	85.7	85
case_WRZ_sample24	54472499	1841.41	768	88	86.2	85.4	83.7
case_WRZ_sample25	105429253	3563.97	1394	85.7	85.7	85.7	85.5
case_WRZ_sample26	108862299	3680.02	1584	86.4	85.7	85.7	85.7
case_WRZ_sample27	55667610	1881.81	736	85.7	85.7	85.7	85.6
case_WRZ_sample28	58430688	1975.21	801	86.5	85.7	85.7	85
case_WRZ_sample29	68891312	2328.83	1035	87.1	86.5	85.7	85.7
case_WRZ_sample3	62559427	2114.78	1035	85.7	85.7	85.7	85.7
case_WRZ_sample30	48492529	1639.26	705	86	85	85	85
case_WRZ_sample31	73440815	2482.62	836	85.9	85.7	85.1	85
case_WRZ_sample32	99833246	3374.8	1799	87.9	86.7	85.7	85.7
case_WRZ_sample33	42715903	1443.98	524	85.7	85.7	85.6	84.1
case_WRZ_sample34	58297972	1970.72	705	86.7	85.8	85.7	85
case_WRZ_sample35	31722687	1072.36	342	85.7	85.7	85.7	83.8
case_WRZ_sample36	35665253	1205.64	524	86.5	86	85	84.1
case_WRZ_sample37	64061261	2165.55	595	85.8	85.7	85.7	85
case_WRZ_sample38	56810084	1920.43	357	85.8	85.7	85	84.7
case_WRZ_sample39	70675160	2389.13	950	86.3	85.7	85	84.8
case_WRZ_sample4	82461782	2787.57	1280	86.5	85.9	85.6	85
case_WRZ_sample40	47702998	1612.57	442	87.1	86.1	85.7	84.2
case_WRZ_sample41	65086295	2200.2	1127	85.7	85.7	85.5	85
case_WRZ_sample42	54869940	1854.84	992	85.8	85.7	85.7	85
case_WRZ_sample43	51547412	1742.53	140	86	84.8	82.2	78.9
case_WRZ_sample44	47326940	1599.86	301	86.9	85.7	85.1	83.5
case_WRZ_sample45	40598381	1372.4	524	86.1	85.7	85.7	85.5
case_WRZ_sample46	52472040	1773.78	621	85.7	85.7	85.7	85
case_WRZ_sample47	41888771	1416.02	546	86.8	85.8	85.7	85.7
case_WRZ_sample48	65769988	2223.31	768	87.5	86	85.7	85
case_WRZ_sample49	42379150	1432.6	442	85.7	85.7	85	84.2
case_WRZ_sample5	105283504	3559.04	1336	86.6	86	85.7	85.7
case_WRZ_sample50	69114423	2336.37	950	87.1	86.5	85.7	85.7
case_WRZ_sample51	81815669	2765.72	1799	85.9	85.9	85.9	84.7
case_WRZ_sample52	59806861	2021.73	801	87.5	86.5	85.7	85.7
case_WRZ_sample53	52975020	1790.79	595	85.7	85.7	85.7	84.9
case_WRZ_sample54	56177387	1899.04	595	85.8	85.7	85.7	85.7
case_WRZ_sample55	59758489	2020.1	873	85.7	85	85	84.5
case_WRZ_sample56	88822851	3002.6	1336	87.6	86.1	85.7	85.7
case_WRZ_sample57	49186789	1662.73	254	85.5	84.4	83.3	82.5
case_WRZ_sample58	46949507	1587.1	524	85.7	85.7	85	84.8
case_WRZ_sample59	33410389	1129.42	328	86.1	85.7	85.1	82.8
case_WRZ_sample6	142129065	4804.58	2424	87.2	87.2	87.2	87.2
case_WRZ_sample60	78848928	2665.44	1035	86	85.7	85.7	85.7
case_WRZ_sample61	66722698	2255.52	705	85.7	85.7	85.7	85.2
case_WRZ_sample62	50153315	1695.4	621	86.2	86.2	85	84.9
case_WRZ_sample63	68619666	2319.64	768	85.7	85.7	85	85
case_WRZ_sample64	54258499	1834.17	621	88.5	86.4	85.8	85
case_WRZ_sample65	70482593	2382.62	950	87.2	87.1	86.1	85.7
case_WRZ_sample66	46677464	1577.9	801	86.8	86.1	85.7	85.6
case_WRZ_sample67	44279225	1496.83	736	85.7	85.7	85.7	85.5
case_WRZ_sample68	51681495	1747.06	595	86.9	86.4	85.2	83.3
case_WRZ_sample69	23836557	805.78	289	85.5	85.5	83.9	81.9
case_WRZ_sample7	72881438	2463.71	801	85.7	85.7	85.7	85.7
case_WRZ_sample70	64697581	2187.06	1454	87.2	87.1	86.2	85.5
case_WRZ_sample71	74195095	2508.12	1227	84.5	84.5	84.3	84.3
case_WRZ_sample72	66874349	2260.64	1080	87.5	86.9	86	85.7
case_WRZ_sample73	137094636	4634.39	950	87.2	86.9	85.6	85.5
case_WRZ_sample74	87399528	2954.48	1080	87.2	87.2	87	85.7
case_WRZ_sample75	58605068	1981.11	736	86.3	85.5	85.5	83.6
case_WRZ_sample76	60379805	2041.1	676	86.5	85.5	85.5	84.4
case_WRZ_sample77	106499348	3600.14	2754	87.1	86.8	85.9	82.4
case_WRZ_sample78	85694650	2896.85	1227	86.3	85.7	85.5	85.5
case_WRZ_sample79	91492475	3092.84	1127	86.7	85.8	85.5	85.5
case_WRZ_sample8	127113062	4296.97	1724	87.1	86.1	85.5	84.8
case_WRZ_sample80	91801516	3103.29	1454	87.9	87.2	86.2	85.7
case_WRZ_sample81	56420102	1907.24	502	84.5	84.5	84.4	84.2
case_WRZ_sample82	78393398	2650.04	873	87.2	86.7	86.1	85.7
case_WRZ_sample83	87302154	2951.19	2323	87.2	87.2	87.2	86.2
case_WRZ_sample84	75899865	2565.74	992	87.2	86.7	86	85.5
case_WRZ_sample85	64326630	2174.52	524	85.5	84.3	84.3	83.6
case_WRZ_sample86	66875445	2260.68	768	87.2	86.9	85.5	85.4
case_WRZ_sample87	51200000	1730.78	595	86	84.9	84.5	84.2
case_WRZ_sample88	35446206	1198.24	502	86.1	85.7	85.7	85
case_WRZ_sample89	47282325	1598.35	524	85.9	85.7	85	84.6
case_WRZ_sample9	19217928	649.65	314	85.7	85.7	85.3	83.6
case_WRZ_sample90	55186386	1865.54	676	85.7	85.7	85.4	85
case_WRZ_sample91	57948854	1958.92	911	85.7	85.7	85.7	85
case_WRZ_sample92	64728818	2188.12	648	85.7	85.7	85.7	85.7
case_WRZ_sample93	69389235	2345.66	950	86	85.7	85.7	85
case_WRZ_sample94	57430406	1941.4	950	86.2	85.7	85.7	85.6
case_WRZ_sample95	11885719	401.79	197	85.7	85.7	84.7	82
case_WRZ_sample96	35276197	1192.49	570	87.2	86.1	85.7	85.2
control_WRZ_sample1	414392650	14008.3	5000	86.1	85.8	85.7	85.7
control_WRZ_sample10	71325823	2411.12	1394	85.7	85.7	85.7	85
control_WRZ_sample11	61975649	2095.05	801	87	86.1	85.7	85.5
control_WRZ_sample12	48897148	1652.94	546	85.7	85.7	85	85
control_WRZ_sample13	99535393	3364.73	1959	87.2	86.7	85.7	85.1
control_WRZ_sample14	69543142	2350.86	595	85.7	85.7	85.7	85.5
control_WRZ_sample15	56854531	1921.93	992	86.7	86.1	85.7	85
control_WRZ_sample16	82363058	2784.23	1724	86.2	85.8	85.7	85.7
control_WRZ_sample17	66953928	2263.33	950	87.5	86	85.9	85.4
control_WRZ_sample18	64347759	2175.23	836	87.4	86.2	85.5	85.4
control_WRZ_sample19	32275125	1091.04	233	87.8	86	84.6	82.1
control_WRZ_sample2	203158893	6867.65	2530	87.4	86	85.7	85.3
control_WRZ_sample20	44556721	1506.21	481	87.1	86.2	85.8	84.8
control_WRZ_sample21	75285230	2544.97	992	88	86.8	86.4	85.1
control_WRZ_sample22	81437666	2752.95	1336	88.9	87.4	86.2	85.5
control_WRZ_sample23	33205107	1122.48	546	87.9	86.3	86	84.8
control_WRZ_sample24	45269026	1530.29	389	88.2	87.5	85.7	83
control_WRZ_sample26	90460950	3057.97	1227	86.1	85.7	85	85
control_WRZ_sample27	54553915	1844.16	873	86.5	85	85	84.9
control_WRZ_sample28	46676815	1577.88	911	85.7	85.7	85	85
control_WRZ_sample29	97116319	3282.95	1280	87.1	85.8	85	85
control_WRZ_sample3	82891616	2802.1	950	87.2	87.1	86.2	85
control_WRZ_sample30	89864633	3037.81	1336	86.2	85.7	85.2	85
control_WRZ_sample31	70431342	2380.89	1227	85.7	85.7	85.7	85
control_WRZ_sample32	101953751	3446.48	1959	86.4	86.1	85.7	85.7
control_WRZ_sample33	87884163	2970.87	1518	85.7	85.7	85	85
control_WRZ_sample34	68561535	2317.68	1127	86.4	85.8	85	84.8
control_WRZ_sample35	22447644	758.83	423	85.6	85	84.4	81.9
control_WRZ_sample36	50900238	1720.65	911	85.7	85.7	85.1	85
control_WRZ_sample37	74019753	2502.19	992	85.7	85.1	85	85
control_WRZ_sample38	94897511	3207.95	873	86.3	85.7	85.7	85.7
control_WRZ_sample39	29938174	1012.04	461	85.6	85	84.4	82.4
control_WRZ_sample4	50837917	1718.54	546	86	85.7	85.7	84.7
control_WRZ_sample40	59018377	1995.08	1080	86.1	85.3	85	84.9
control_WRZ_sample41	85938359	2905.09	1454	86.1	85.7	85.7	85.7
control_WRZ_sample42	91628797	3097.45	1227	86.3	85.7	85.7	85.7
control_WRZ_sample43	79516574	2688.01	1080	86.6	85.7	85.7	85.2
control_WRZ_sample44	54986045	1858.77	992	87	86.2	85.7	85.7
control_WRZ_sample45	39028682	1319.34	461	85.7	85.5	85.5	83.2
control_WRZ_sample46	22020184	744.38	2	47.6	46.5	46.4	45.1
control_WRZ_sample47	55040216	1860.6	911	86.2	85.7	85.7	85.7
control_WRZ_sample48	61071412	2064.48	1227	86.6	86.2	85.7	85.7
control_WRZ_sample49	117431614	3969.7	1653	86.2	85.7	85.7	85.7
control_WRZ_sample5	60979647	2061.38	801	86.6	85.7	85.5	84.9
control_WRZ_sample50	75087843	2538.3	768	86.9	85.7	85.7	85.6
control_WRZ_sample51	96462400	3260.85	1336	86.1	85.7	85.7	85.7
control_WRZ_sample52	78814253	2664.26	873	86	85.7	85.7	85.7
control_WRZ_sample53	86903316	2937.71	736	85.8	85.7	85.5	85.4
control_WRZ_sample54	104812702	3543.12	1584	86.5	86.1	85.7	85.7
control_WRZ_sample55	124262483	4200.61	2424	86.9	85.9	85.7	85.7
control_WRZ_sample56	82007730	2772.22	1518	87.3	85.8	85.7	85.7
control_WRZ_sample57	119040551	4024.09	1518	85.8	85.7	85.7	85.7
control_WRZ_sample58	90454624	3057.76	1724	86.7	85.7	85.7	85.7
control_WRZ_sample59	71846294	2428.72	1336	86.3	85.7	85.2	85
control_WRZ_sample60	79535703	2688.65	1035	86.3	86	85.7	85
control_WRZ_sample61	42642500	1441.5	442	85.7	85.7	85.2	84.6
control_WRZ_sample62	100988284	3413.84	2045	86.9	86.4	85.7	85.7
control_WRZ_sample63	60632413	2049.64	992	86.9	85.8	85.7	84.8
control_WRZ_sample64	94768400	3203.58	1653	87.6	86.2	85.7	85.7
control_WRZ_sample65	95345920	3223.11	1035	86.2	85.7	85	85
control_WRZ_sample66	92328180	3121.09	1336	86.9	86.4	85.7	85
control_WRZ_sample67	51778912	1750.35	570	85.8	85.4	85	84.5
control_WRZ_sample68	55563094	1878.27	836	86.1	85.7	85.1	85
control_WRZ_sample69	83136435	2810.37	1518	87	86.6	86	85
control_WRZ_sample7	71777014	2426.37	1035	87.2	87	86.1	85
control_WRZ_sample70	67015377	2265.41	1280	86.7	85.7	85.7	85.7
control_WRZ_sample71	95647533	3233.3	1959	86.8	86.1	85.7	85.7
control_WRZ_sample72	97071009	3281.42	1518	87.8	86.6	86	85.5
control_WRZ_sample73	98958503	3345.23	1518	85.9	85.1	85	84.9
control_WRZ_sample74	118079521	3991.6	2226	86.8	86.3	85.7	85.7
control_WRZ_sample75	72966151	2466.57	836	85.5	85	85	85
control_WRZ_sample76	70590086	2386.25	1035	85.7	85.7	85.7	85
control_WRZ_sample77	82564472	2791.04	1280	85.7	85.7	85.7	85.4
control_WRZ_sample78	94785249	3204.15	1280	86.7	85.7	85.7	85
control_WRZ_sample79	84661908	2861.94	1280	85.7	85.7	85.7	85
control_WRZ_sample8	85666575	2895.9	1454	87.2	86.2	82.9	81.4
control_WRZ_sample80	71432696	2414.74	1035	86.9	86	85	84.9
control_WRZ_sample81	82883853	2801.83	992	85.7	85.7	85.7	85.6
control_WRZ_sample82	105870141	3578.87	1454	86.2	85.7	85.7	85.7
control_WRZ_sample83	60452773	2043.57	801	86.4	85.7	85.7	85.7
control_WRZ_sample84	75299752	2545.46	1724	85.7	85.7	85	85
control_WRZ_sample85	92141851	3114.79	1336	85.7	85.7	85	85
control_WRZ_sample86	79925837	2701.84	1584	85.7	85.7	85.7	85.6
control_WRZ_sample87	78996244	2670.42	1080	85.7	85.7	85	85
control_WRZ_sample88	81697457	2761.73	1454	86.6	85.7	85.7	85.7
control_WRZ_sample89	52170961	1763.6	648	85.8	85.7	85.7	84.9
control_WRZ_sample9	57979682	1959.96	1080	86.9	85.7	85.7	85.3
control_WRZ_sample90	104158801	3521.02	1518	86.3	85.7	85	84.8
control_WRZ_sample91	71393865	2413.42	1176	86.6	85.8	85.7	85.7
control_WRZ_sample92	75330751	2546.51	91	83.9	80.5	71.4	62.6
control_WRZ_sample93	79214729	2677.8	8	54.8	47.8	47.3	47.3
control_WRZ_sample94	83464643	2821.47	1336	86	85.7	85	85
control_WRZ_sample95	75842693	2563.81	224	85.5	84.3	82.6	74.2
control_WRZ_sample96	87695033	2964.47	406	86.1	85.7	84.6	83.3
PX1	11011007	370.19	104	77.2	75.8	72.7	67.3
PX2	19711170	662.69	423	78.2	78.2	78.2	77.2
PX3	17820819	599.14	206	77.2	77.2	75.9	70.5
PX4	8789594	295.51	67	77.2	74.9	64.7	54.4
PX5	17308757	581.92	289	78.2	78.2	77.2	75.1
PX6	16812322	565.23	265	78.2	77.2	77.2	75.1
PX7	17142490	576.33	197	77.2	75.9	75.9	75.1
PX8	11133284	374.3	107	75.9	75.8	72.3	63.2
PX9	37519872	1261.43	1080	79.1	79.1	78.2	78.2
PX10	12835217	431.52	96	78.2	75.9	72.3	66
PX11	9903689	332.96	88	75.9	75.1	68.6	62.7
PX12	20098006	675.7	328	78.2	78.2	77.2	75.8
PX13	9551609	321.13	100	75.9	75.9	72.4	61.2
PX14	22769467	765.51	481	78.3	78.2	78.2	77.2
PX15	18489481	621.62	244	78.2	77.2	77.2	75.8
PX16	19230516	646.53	314	79.1	78.2	77.2	75.2
PX17	20817807	699.9	233	77.8	77.2	77.2	73.4
PX18	13932978	468.43	99	77.2	75.7	69.1	63.4
PX19	10440478	351.01	76	75.9	75.8	68.8	60.5
PX20	13056456	438.96	146	77.2	75.9	75.2	67.6
PX21	15853523	533	233	77.2	77.2	75.9	71.3
PX22	10175875	342.12	78	77.2	75.1	71.6	62.9
PX23	13654820	459.08	118	78.2	75.9	75	64.8
PX24	19984191	671.87	289	78.2	78.2	77.2	75.1
PX25	7174236	241.2	54	76.3	73.9	64.2	52.9
PX26	20664723	694.75	314	78.2	78.2	77.2	75.9
PX27	10933222	367.58	78	77.2	77.2	71.2	62.8
PX28	16700262	561.47	224	78.2	77.2	75.9	69.6
PX29	13963468	469.45	197	78.2	77.2	75.9	67.2
PX30	13030607	438.09	110	77.2	75.1	72.4	63.4
PX31	27459583	923.2	423	79.1	78.2	78.2	77.2
PX32	25183751	846.68	406	79.1	78.2	77.2	75.9
PX33	6635896	223.1	71	77.2	73.2	64.5	56.7
PX34	4730828	159.05	41	73.3	66.4	60	50.4
PX35	7263371	244.2	79	76.5	75.2	72.1	61.8
PX36	6733407	226.38	63	77.2	75	68.8	57.5
PX37	3342157	112.36	28	71	63	53.7	44.4
PX38	7673831	258	78	77.2	75	72.1	62.3
PX39	6333659	212.94	49	76.3	71.4	63.3	55.4
PX40	9797794	329.4	134	78.2	77.2	75.6	64
PX41	30132147	1013.05	502	78.8	78.2	77.2	77.2
PX42	17933134	602.92	244	78.2	78.2	77.2	71.3
PX43	12380393	416.23	134	78.2	76.5	72.8	63.9
PX44	19043437	640.24	254	78.2	77.2	77.2	74.7
PX45	17196262	578.14	301	79.1	77.5	76.5	75.2
PX46	17248768	579.91	265	78.8	77.2	77.2	75.8
PX47	11577843	389.25	123	77.2	75.9	71.7	64.5
PX48	23593409	793.22	570	79.1	78.2	78.2	77.8
PX49	25674937	863.2	289	78.2	77.2	77.2	75.9
PX50	24069007	809.21	301	78.2	78.2	77.2	75.9
PX51	26315880	884.75	546	79.7	78.2	78.2	77.2
PX52	18113261	608.97	206	78.2	77.2	77.2	75.8
PX53	8723398	293.28	77	75.9	74	69	58.2
PX54	26498971	890.9	595	79.3	78.2	78.2	78.2
PX55	13992171	470.42	173	78.2	78.1	75.9	71
PX56	30239575	1016.66	676	80.8	79.1	78.2	78.2
PX57	13000547	437.08	153	77.2	77.2	75.1	69.2
PX58	12290671	413.22	134	78.2	76.5	74.3	64.6
PX59	7356099	247.31	48	77.1	71	62	54.1
PX60	19183459	644.95	423	78.2	78.2	78.2	77
PX61	8273557	278.16	89	76.9	75.9	70	60.4
PX62	15359969	516.41	166	77.2	77.2	75.9	71.9
PX63	14214300	477.89	265	78.2	77.9	77.2	73.9
PX64	17659095	593.7	314	78.2	78.2	77.2	75.2
PX65	11916786	400.65	159	78.1	77.2	75.1	69.1
PX66	17139600	576.24	224	78.8	77.9	77.2	72.3
PX67	6391450	214.88	54	76.5	72.5	61.3	53.6
PX68	6839020	229.93	71	77.2	73.3	63.4	57.5
PX69	3185790	107.11	23	69.3	61.2	52.7	38.8
PX70	9762821	328.23	88	77.2	75.8	69.6	60.3
PX71	10711100	360.11	173	78.2	77.2	77.2	69.2
PX72	18240109	613.24	406	79.1	79.1	78.2	77.2
PX73	20701313	695.98	265	78.2	78.2	76.6	74.2
PX74	14094839	473.87	197	78.8	77.2	77.2	73
PX75	20921804	703.4	342	78.2	78.2	77.2	74.7
PX76	19734961	663.49	423	78.2	78.2	78.2	76
PX77	12373960	416.02	153	78.2	77.2	75.6	69.9
PX78	12376527	416.1	123	77.5	75.6	69.8	61.9
PX79	24814214	834.26	406	78.2	78.2	78.2	75.9
PX80	9503567	319.51	85	77.2	75.2	70.2	60.6
PX81	16960715	570.22	197	78.2	77.2	77.2	71.8
PX82	13451572	452.24	118	78.2	77.2	73.5	64.3
PX83	14496710	487.38	173	78.2	77.2	74.4	69.1
PX84	17739753	596.41	254	79.1	78.2	75.9	73.6
PX85	12336281	414.75	159	79.1	78.2	74.2	64.2
PX86	40890806	1374.76	648	79.1	78.2	78.2	77.2
PX87	19664322	661.12	328	79.1	78.2	77.2	75.9
PX89	14645992	492.4	166	78.2	75.9	75.1	70.5
PX90	16949016	569.83	197	78	77.2	75.9	72.1
PX91	17312558	582.05	357	79.1	78.2	78.2	74.2
PX92	10109701	339.89	129	78.2	77.2	75.9	67.1
PX93	8451579	284.14	79	76.5	75.1	69.5	57.8
PX94	10120999	340.27	113	78.2	75.1	74.1	62.7
PX95	16932109	569.26	301	79.1	78.2	78.2	74.7
PX97	18566008	624.19	423	80	78.2	78.2	77.9
PX99	19593460	658.74	342	78.2	78.2	78.2	74.7
PX100	16885080	567.68	389	79.1	78.2	78.2	77.2
PX101	14216902	477.98	277	78.2	78.2	77.2	74
PX103	5181263	174.2	40	73.2	67.4	61.3	49.6
PX104	18615161	625.85	389	80.1	79.1	78.2	77
PX105	17786447	597.98	328	78.2	78.2	77.2	75.9
PX106	13338430	448.44	129	77.2	75.2	75.2	71.1
PX107	14116703	474.61	206	78.9	77.2	75.9	73
PX108	17887624	601.39	289	78.2	78.2	77.2	76.4
PX109	16844264	566.31	254	78.2	77.2	77.2	75.1
PX111	19558404	657.56	342	78.5	78.2	78.2	75.9
PX113	18665935	627.55	314	79.1	78.2	77.2	75.9
PX114	13966959	469.57	197	78.2	77.2	75.9	73.9
PX116	11177150	375.78	81	75.9	74.4	71.2	64.3
PX117	5570121	187.27	41	73.1	68.3	60.8	50.6
PX118	24933666	838.28	546	79.1	79.1	78.2	75.9
PX120	23706269	797.01	442	79.1	79.1	78.2	75.1
PX121	8181194	275.05	74	77.5	77	70	59.5
PX122	15961704	536.64	173	78.2	75.2	75.2	72.4
PX123	17051557	573.28	206	78.2	77.2	75.2	72.8
PX124	15881552	533.94	314	79.1	78.2	78.2	73
PX125	13279380	446.46	102	76.9	75.9	72.6	68.1
PX126	12230138	411.18	123	78.1	75.2	74.4	66.3
PX127	11773018	395.81	134	78.2	77.2	72.1	68.4
PX128	18603741	625.46	254	79.1	77.2	77.2	74.4
PX129	26460368	889.6	595	79.1	79.1	78.2	78.2
PX130	18154776	610.37	244	79.1	78.2	76.5	73.5
PX131	22130966	744.05	461	79.1	79.1	78.2	76.5
PX132	14187452	476.99	206	78.2	77.2	76.5	70.2
PX135	20157497	677.7	373	78.2	78.2	78.2	75.7
PX138	13766891	462.85	134	78.2	76.5	72.4	68.7
PX139	10374821	348.8	81	78.2	73.4	70.3	61
PX140	5032823	169.2	52	75.4	70.8	65.5	54.5
PX141	1774200	59.65	11	61.1	51	40.5	29.3
PX142	6686432	224.8	100	78.2	77.4	73.2	65.4
PX143	6403084	215.27	68	76.5	74.3	66.4	61
PX144	3727804	125.33	38	74.4	69.4	58.7	49.3
PX145	9603306	322.87	181	78.2	78.2	75.9	73.2
PX146	4442202	149.35	34	74.4	68.5	58.9	46.7
PX147	7479031	251.45	109	78.2	76.3	71.3	65.5
PX148	24903116	837.25	595	79.1	79.1	78.2	78.2
PX149	15423236	518.53	197	78.1	76.5	74.4	70.5
PX150	9441957	317.44	85	77.2	76.4	71.6	60.8
PX151	6820236	229.3	49	75.8	72.6	63.9	55.2
PX153	9450067	317.71	146	79.1	77.2	73.5	66.5
PX154	6626257	222.78	56	75.9	72.3	66.3	54.9
PX155	16247923	546.26	373	78.2	78.2	78.2	76
PX157	9879169	332.14	88	77.2	75	69.5	63.2
PX158	19237859	646.78	406	79.1	79.1	78.2	77.2
PX159	15347131	515.97	233	78.2	78.2	76.5	72.5
PX160	15221076	511.74	277	79.1	78.2	78.2	73.2
PX161	12295989	413.39	159	77.2	77.2	75.9	65
PX162	8449465	284.07	123	77.2	75.9	73	66
PX163	6578004	221.15	56	75.8	72.7	63.2	57.2
PX164	16139953	542.63	277	79.1	78.2	77.2	74.4
PX165	9410588	316.39	88	78	75	68.9	60.6
PX166	19815553	666.2	442	78.2	78.2	78.2	77.2
PX167	16026955	538.83	224	78.2	78.2	76.5	74.3
PX168	9223014	310.08	103	77.2	76.4	71	59.4
PX169	10061215	338.26	134	77.5	75.2	73.7	67.7
PX170	6845301	230.14	78	76.8	72.5	68.9	57.6
PX171	7212500	242.49	84	77.2	76.5	68.5	60.4
PX172	13968669	469.63	206	78.2	78.2	75.9	70.7
PX173	11120076	373.86	159	79.1	77.2	73.5	66.1
PX174	13775488	463.14	224	79.1	77.2	76.5	72.2
PX175	8427251	283.33	112	77.2	76.5	71.6	63.3
PX176	8822938	296.63	81	77.2	75.9	70.9	61.9
PX177	13511722	454.27	233	78.2	78.2	77.2	74.2
PX178	3672765	123.48	32	73	69	58.3	44.4
PX179	6592916	221.66	111	77.5	76.5	69.7	65.3
PX180	4991777	167.82	35	75.4	70	59.4	48
PX181	7261592	244.14	72	77.2	75	68.3	57.1
PX182	18289200	614.89	342	79.1	79.1	77.2	75.9
PX183	10785298	362.6	105	77.2	75.9	70.9	64.8
PX184	15686784	527.39	265	79.2	78.2	76.5	74
PX186	14408468	484.42	233	79.1	77.2	77.2	71.2
PX187	9353825	314.48	113	77.2	77.2	73.1	69
PX188	17227254	579.18	389	78.2	78.2	77.2	76
PX189	13551168	455.59	233	78.2	78.2	77.2	73.9
PX190	15554739	522.95	289	79.1	78.2	76.8	71.6
PX192	21357732	718.05	524	79.7	79.1	78.2	78.2
PX195	11896972	399.98	224	78.2	78.2	76	70.5
PX196	18981995	638.18	502	79.1	79	78.2	78.2
PX199	15466852	520	289	79.1	78.2	77.2	74.7
PX200	15616644	525.04	342	80	79.1	76.7	73.9
PX201	17066981	573.8	342	78.2	78.2	78.2	74.6
PX202	18173933	611.01	423	79.1	79.1	78.2	77.4
PX203	13060927	439.11	265	79.1	78.2	78.2	72.2
PX204	15877340	533.8	406	79.1	79.1	78.2	76.3
PX205	16731458	562.52	328	79.1	78.2	78.2	74.4
PX206	14517014	488.07	342	79.1	78.2	78.2	76
PX208	13469668	452.85	289	78.2	78.2	77.2	74.6
PX209	13728580	461.56	301	79.1	78.2	78.2	74.5
PX210	12398193	416.83	265	79.1	78.2	77.2	74.4
PX211	11115653	373.71	233	79.1	78.2	76.2	71.6
PX212	43178797	1451.68	950	79.1	79.1	78.2	78.2
PX214	50319364	1691.75	1127	81.2	79.2	78.6	78.2
PX216	42510206	1429.2	911	79.5	79.1	78.2	78.2
PX217	28881727	971.01	389	79.1	79.1	78.2	75.2
PX218	45037862	1514.18	992	81.6	80.1	78.2	78.2
PX219	23557521	792.01	314	78.2	78.2	77.2	75.1
PX220	31538939	1060.35	406	79.7	79.1	78.2	76.1
PX221	49057395	1649.32	1176	80.4	79.1	79.1	78.2
PX222	41617322	1399.18	911	80.4	79.1	78.2	78.2
PX224	23113506	777.08	254	80.1	77.2	75.9	74
PX225	23597946	793.37	342	79.1	78.2	78.2	75.9
PX226	25780921	866.76	314	79.7	78.2	78.2	75.2
PX227	21917287	736.86	277	79.1	78.2	77.2	75.7
PX230	37309362	1254.35	705	80.4	79.1	78.2	78.2
PX232	42732129	1436.66	950	81.3	79.1	79.1	78.2
PX233	18313651	615.71	197	77.2	77.2	75.9	72
PX234	25920533	871.45	328	79.1	78.2	77.2	74.2
PX235	27060359	909.78	442	79.7	78.2	78.2	77.2
PX236	20134410	676.92	244	78.2	76.7	75.9	74.8
PX237	10995714	369.68	97	77.2	76.8	73.1	64.3
PX238	25675846	863.23	570	79.1	79.1	78.2	78.2
PX239	19875313	668.21	373	79.4	78.2	78.2	77.1
PX240	12962593	435.81	110	78.2	77.2	75.1	65.9
PX241	17372913	584.08	224	78.2	78.1	77.2	74.4
PX242	34685912	1166.15	768	80.5	79.1	79.1	78.2
PX243	23927068	804.43	289	79.7	78.2	77.2	75.9
PX244	24237932	814.88	442	79.1	79.1	78.2	77.2
PX245	18414589	619.1	233	78.2	77.2	77.2	75.8
PX246	18585916	624.86	289	78.2	78.2	77.2	75.9
PX247	21821627	733.65	442	78.2	78.2	78.2	77.2
PX248	13610555	457.59	166	78.2	77.2	75.9	65.6
PX249	25365144	852.78	423	79.7	78.2	77.2	77.2
PX250	15044821	505.81	134	77.2	77.2	74.5	67.7
PX251	22976693	772.48	423	81	78.2	78.2	77.2
PX252	25982143	873.53	461	79.1	78.2	78.2	77.2
PX253	21873834	735.4	214	78.8	78.2	75.9	74.4
PX254	32201218	1082.61	570	79.1	79.1	78.2	78.1
PX255	19620476	659.64	277	78.2	77.2	77.2	72.3
PX256	14447557	485.73	153	77.2	77.2	75.8	66.8
PX257	8147221	273.91	81	76.5	74.4	71.4	62.3
PX258	20161803	677.84	233	77.8	77.2	77.2	74.3
PX259	14655597	492.72	146	79.1	77.2	75.6	70.1
PX260	17916616	602.36	181	78.8	78.2	76.7	73.2
PX261	24021315	807.6	314	78.8	78.2	75.9	75.9
PX262	24697172	830.32	328	80.1	77.2	77.2	75.9
PX263	11705501	393.54	96	77.2	75.6	70.9	62
PX264	28466628	957.05	648	81.1	80.1	78.2	77.2
PX265	20476459	688.42	277	77.2	77.2	77.2	73.4
PX266	10055236	338.06	87	77.2	75.1	64.9	59.3
PX267	14978765	503.59	181	78.2	78.2	77.2	73
PX268	25575552	859.86	442	79.1	79.1	78.2	77.2
PX269	20128167	676.71	181	78.2	77.2	75.9	71
PX270	14867612	499.85	166	78.2	77.2	73.7	68.1
PX271	33765832	1135.21	502	79.8	77.2	77.2	77.2
PX272	25279691	849.91	314	78.2	78.2	77.2	75.9
PX273	17794998	598.27	233	78.3	77.5	76.5	73.6
PX274	13123864	441.23	123	78.2	77.2	74.3	65.9
PX275	24398043	820.27	481	79.1	79.1	78.2	77.2
PX276	26347354	885.8	342	78.2	78.2	77.2	75.9
PX277	10142107	340.98	113	77.8	75.9	70.6	60
PX278	11336738	381.14	153	77.5	76.5	75.1	69
PX279	16609446	558.41	181	78.2	78.2	75.1	71.4
PX280	120576	4.05	2	26.1	14.4	3.8	0.4
PX281	12098863	406.77	118	78.1	75.8	73.1	63.8
PX282	37863547	1272.98	911	80.7	79.1	78.2	76.8
PX283	10334504	347.45	98	77.5	74.9	72.2	61.9
PX284	15892209	534.3	181	78.4	76.8	73.5	69.8
PX286	14585943	490.38	146	78.4	75.8	75.7	68.4
PX289	12259695	412.17	166	77.5	77.5	75.4	69.4
PX290	12875669	432.88	118	77.5	77.5	70.9	63.9
PX291	11207969	376.81	100	77.5	73.9	68.6	64.8
PX296	15653673	526.28	153	78.2	76.5	73.5	70.3
PX297	11775259	395.89	118	77.5	77	73.4	64.5
PX301	10365746	348.5	99	77.5	74.8	69.6	63.4
PX303	10976910	369.05	100	76.5	74.8	70.7	62.7
PX305	15065721	506.51	181	77.5	77.5	75.1	70.7
PX320	6049841	203.4	56	76.2	72.5	64.4	53.9
PX324	12633578	424.74	107	77.5	74.4	74.4	67.2
PX326	14396295	484.01	140	77.5	77.2	73.7	68.6
PX327	14111464	474.43	134	77.5	76.7	72.5	67.9
PX332	18729645	629.69	233	78.1	76.8	75.1	72.6
PX333	15224429	511.85	140	77.5	76.5	73.5	69.4
PX339	6237867	209.72	50	76.7	70.8	63.2	54.5
PX341	5300404	178.2	36	73.6	65.7	55.6	46.7
PX343	10350908	348	73	78.7	75.1	68.4	59.5
PX344	10227741	343.86	82	77.2	74.9	68.4	56.6
PX349	9051756	304.32	55	75.1	70.2	63.7	52.4
PX351	12083265	406.24	96	77.2	75.7	71.9	61.6
PX352	9845479	331.01	82	77.2	76.5	68.8	61
PX353	11093349	372.96	93	77.2	75.9	69.6	59.1
PX365	12508610	420.54	140	77.2	77.2	74.9	68.1
PX391	7491598	251.87	54	75.8	70	62.7	55.2
PX392	7938527	266.9	57	75.9	73.8	64.7	54.2
PX405	11302418	379.99	118	77.2	77.2	71	63.5
PX406	9840638	330.84	79	75.6	73	66.7	56
PX407	17749484	596.74	189	78.2	75.9	75.1	70.5
