# Supplementary material for: Whole-exome sequencing and gene-based rare variant association tests suggest that PLA2G4E might be a risk gene for panic disorder
Source: Transl Psychiatry. 2018 Feb 2;8:41. doi: 10.1038/s41398-017-0088-0 (PMC5804028; doi:10.1038/s41398-017-0088-0)
Supplement: Supplementary file 6 — Supplementary Table 6 [file 41398_2017_88_MOESM6_ESM.xlsx]

## Sheet: Sheet1
Supplementary Table 6. Genetic model analysis using S.A.G.E program
Mode of inheritance	LN(Likelihood)	-2LN(Lh)	AIC
Sporadic model without familial residual association	-10.743	21.4861	25.4861
Sporadic model with familial residual association	-9.1076	18.2152	24.2152
Mendelian major gene models with autosomal dominant inheritance	-8.89283	17.7857	23.7857
Mendelian major gene models with autosomal recessive inheritance	-8.8361	17.6722	27.6722
