# Supplementary material for: Whole-exome sequencing and gene-based rare variant association tests suggest that PLA2G4E might be a risk gene for panic disorder
Source: Transl Psychiatry. 2018 Feb 2;8:41. doi: 10.1038/s41398-017-0088-0 (PMC5804028; doi:10.1038/s41398-017-0088-0)
Supplement: Supplementary file 7 — Supplementary Table 7 [file 41398_2017_88_MOESM7_ESM.xlsx]

## Sheet: Sheet1
Supplementary Table 7. All markers and allele counts in PLINK for Japanese samples
Variants	mutation allele counts (cases N=762)	mutation allele counts (controls N=1142)	P-value	Odds ratio
chr15: 42,298,189; C>T	12	7	0.06299	2.434
chr20: 3,640,641; A>G	12	8	0.069	2.3
chr15: 42,643,538; G>A	53	60	0.1659	1.329
chr15: 42,579,984; A>G	52	60	0.197	1.299
chr15: 42,292,389; A>G	2	8	0.2098	0.3507
chr15: 42,281,719; A>G	193	264	0.2508	1.133
chr15: 42,643,529; C>T	107	139	0.3296	1.151
chr15: 42,570,718; A>G	105	139	0.3632	1.143
chr15: 42,602,878;G>A	8	9	0.623	1.324
chr15: 42,603,083; C>T	55	73	0.6414	1.103
chr15: 42,584,909; C>T	54	75	0.7107	1.073
chr15: 42,579,948; T>C	54	76	0.7812	1.062
chr15: 42,579,948; C>T	54	82	0.7867	0.9487
chr15: 42,279,511; T>C	8	13	1	0.9247
chr15: 42,292,070; T>C	150	218	1	1.005
chr15: 42,640,302; A>T	45	64	1	1.014
