# Supplementary material for: Whole-exome sequencing and gene-based rare variant association tests suggest that PLA2G4E might be a risk gene for panic disorder
Source: Transl Psychiatry. 2018 Feb 2;8:41. doi: 10.1038/s41398-017-0088-0 (PMC5804028; doi:10.1038/s41398-017-0088-0)
Supplement: Supplementary file 8 — Supplementary Table 8 [file 41398_2017_88_MOESM8_ESM.xlsx]

## Sheet: Sheet1
Supplementary Table 8. All markers and allele counts in PLINK for German samples
Variants	mutation allele counts (cases N=192)	mutation allele counts (controls N=192)	P-value	Odds ratio
chr15: 42,619,508; C>T	15	25	0.09344	0.539
chr20: 3,640,823; C>T	96	75	0.0971	1.427
chr20: 3,644,082; T>C	1	5	0.1168	0.1895
chr15: 42,579,984; A>G	17	9	0.1543	1.933
chr15: 42,631,928; C>T	17	24	0.1892	0.6387
chr15: 42,643,538; G>A	16	9	0.2162	1.768
chr15: 42,637,943; C>T	17	22	0.3155	0.7057
chr15: 42,603,083; C>T	8	12	0.3594	0.6087
chr15: 42,603,083; A>G	1	3	0.3652	0.3194
chr15: 42,631,976; A>G	17	22	0.3974	0.714
chr15: 42,281,719; A>G	57	63	0.5067	0.8495
chr15: 42,570,718; A>G	34	37	0.6004	0.8659
chr15: 42,603,079; A>G	1	2	0.6181	0.4817
chr15: 42,618,531; A>T	22	19	0.7436	1.123
che15: 42,585,029; T>C	6	7	0.784	0.8249
chr15: 42,297,092; G>A	35	32	0.7884	1.087
chr15: 42,292,070; T>C	2	1	1	1.947
chr15: 42,602,621; T>C	2	1	1	1.926
chr15: 42,643,529;l C>T	35	35	1	0.9739
