# Supplementary material for: Whole-exome sequencing and gene-based rare variant association tests suggest that PLA2G4E might be a risk gene for panic disorder
Source: Transl Psychiatry. 2018 Feb 2;8:41. doi: 10.1038/s41398-017-0088-0 (PMC5804028; doi:10.1038/s41398-017-0088-0)
Supplement: Supplementary file 9 — Supplementary Table 9 [file 41398_2017_88_MOESM9_ESM.xlsx]

## Sheet: Sheet1
Supplementary Table 9. All markers and allele counts in EPACT for Japanese samples
Gene	Chromosome	Position	Reference allele	Alternative allele	MAF	call rate	GENCODE_basicV19:exon_var_func1	1KJPN	ExAC03	HGVD1.42	ESP6500SIv2	mutation allele counts (cases N=762)	mutation allele counts (controls N=1142)
GANC	chr15	42570741	A	G	0	0.99126	nonsynonymous SNV	none	none	none	none	1	0
GANC	chr15	42614097	C	T	0.00087	0.99913	nonsynonymous SNV	0.0005	none	none	none	0	1
GANC	chr15	42618620	C	T	0.00088	0.99301	nonsynonymous SNV	none	3.3e-05	0.001667	none	0	1
GANC	chr15	42631919	G	C	0	0.99913	nonsynonymous SNV	none	1.65e-05	0.00134	none	1	0
GANC	chr15	42638011	T	C	0.00088	0.99301	nonsynonymous SNV	none	1.65e-05	none	none	0	1
GANC	chr15	42638029	C	G	0	0.98164	nonsynonymous SNV	none	none	none	none	1	0
GFRA4	chr20	3640569	G	A	0.00175	0.98689	nonsynonymous SNV	none	0.0001	0.001381	none	0	2
GFRA4	chr20	3641183	G	T	0.00089	0.90647	nonsynonymous SNV	none	none	none	none	0	1
GFRA4	chr20	3644016	G	T	0.00089	0.98864	nonsynonymous SNV	0.0005	none	0.002703	none	0	1
PLA2G4E	chr15	42275977	CG	C	0.00212	0.90997	frameshift deletion	none	0.0001	0.001956	none	4	2
PLA2G4E	chr15	42276001	C	T	0	0.97115	nonsynonymous SNV	none	5.88e-05	none	8.3e-05	1	0
PLA2G4E	chr15	42276127	A	G	0	0.94318	nonsynonymous SNV	none	9.73e-06	0.002959	none	1	0
PLA2G4E	chr15	42276135	C	G	0.00101	0.93007	nonsynonymous SNV	none	none	none	none	0	1
PLA2G4E	chr15	42279405	T	G	0	0.99913	nonsynonymous SNV	0.0005	4.14e-05	0.00134	none	2	0
PLA2G4E	chr15	42279486	T	C	0.00087	0.99913	nonsynonymous SNV	none	7.46e-05	none	8.1e-05	0	1
PLA2G4E	chr15	42280308	G	C	0	0.98951	nonsynonymous SNV	none	none	none	none	2	0
PLA2G4E	chr15	42281742	C	T	0.00087	0.99825	nonsynonymous SNV	none	4.48e-05	none	none	0	1
PLA2G4E	chr15	42292153	C	T	0.00087	0.99825	nonsynonymous SNV	0.0005	0.0002	none	0.0002	1	1
PLA2G4E	chr15	42298211	C	T	0.00087	0.99913	nonsynonymous SNV	none	8.28e-06	none	7.8e-05	0	1
PLA2G4E	chr15	42298288	T	C	0.00087	0.99825	nonsynonymous SNV	0.0005	none	none	none	0	1
PLA2G4E	chr15	42305933	A	T	0	0.98252	nonsynonymous SNV	0.001	none	none	none	1	0
