# Supplementary material for: Whole-exome sequencing and gene-based rare variant association tests suggest that PLA2G4E might be a risk gene for panic disorder
Source: Transl Psychiatry. 2018 Feb 2;8:41. doi: 10.1038/s41398-017-0088-0 (PMC5804028; doi:10.1038/s41398-017-0088-0)
Supplement: Supplementary file 10 — Supplementary Table 10 [file 41398_2017_88_MOESM10_ESM.xlsx]

## Sheet: Sheet1
Supplementary Table 10. All markers and allele counts in EPACT for German samples
Gene	Chromosome	Position	Reference allele	Alternative allele	MAF	call rate	GENCODE_basicV19:exon_var_func1	1KJPN	ExAC03	HGVD1.42	ESP6500SIv2	mutation allele counts (cases N=192)	mutation allele counts (controls N=192)
GANC	chr15	42600422	CCTT	C	0	0.99213	nonframeshift deletion	none	1.65e-05	none	none	1	0
GANC	chr15	42622844	C	G	0.00538	0.97115	nonsynonymous SNV	none	4.12e-05	none	0.0002	1	1
GANC	chr15	42631950	C	T	0	0.99913	nonsynonymous SNV	none	0.0008	none	0.0008	2	0
GANC	chr15	42632022	C	T	0.00538	0.99913	stopgain	none	0.0003	none	0.0002	0	1
GANC	chr15	42643546	C	A	0	0.98951	nonsynonymous SNV	none	0.0011	none	0.001	1	0
PLA2G4E	chr15	42278168	C	T	0.00538	0.98864	nonsynonymous SNV	none	0.0018	none	0.0018	0	1
PLA2G4E	chr15	42279477	C	T	0	0.99913	nonsynonymous SNV	none	0.0012	none	0.0011	2	0
PLA2G4E	chr15	42292189	G	A	0	0.99913	nonsynonymous SNV	none	6.63e-05	none	8.3e-05	1	0
PLA2G4E	chr15	42292415	C	T	0	0.99913	nonsynonymous SNV	none	none	none	none	1	0
PLA2G4E	chr15	42297131	C	T	0	0.99476	none	none	none	none	none	1	0
PLA2G4E	chr15	42297139	T	TC	0	0.99476	frameshift insertion	none	none	none	none	2	0
